# Supplementary material for: POLD1 DEDD Motif Mutation Confers Hypermutation in Endometrial Cancer and Durable Response to Pembrolizumab
Source: Cancers (Basel). 2023 Nov 30;15(23):5674. doi: 10.3390/cancers15235674 (PMC10705788; doi:10.3390/cancers15235674)
Supplement: Supplementary file 1 [file cancers-15-05674-s001.zip]

Archive with 3 entries (3 files):
- cancers-2736324-supplementary.pptx
- Supplemental Figure S3.pdf
- Supplementary Table S2.pdf
